# Supplementary material for: Development and Evaluation of Physiologically Based Pharmacokinetic (PBPK) Models to Investigate the Effect of CYP2D6 Polymorphism on Metoclopramide Systemic Exposure
Source: Pharmaceuticals (Basel). 2026 Jul 17;19(7):1105. doi: 10.3390/ph19071105 (PMC13415256; doi:10.3390/ph19071105)
Supplement: Supplementary file 1 [file pharmaceuticals-19-01105-s001.zip]

Archive with 1 entries (1 files):
- pharmaceuticals-4294265-supplementary.pdf
